# Supplementary material for: High-Resolution Magic Angle Spinning Nuclear Magnetic Resonance Spectroscopy of Paired Clinical Liver Tissue Samples from Hepatocellular Cancer and Surrounding Region
Source: Int J Mol Sci. 2024 Aug 16;25(16):8924. doi: 10.3390/ijms25168924 (PMC11354908; doi:10.3390/ijms25168924)
Supplement: Supplementary file 1 [file ijms-25-08924-s001.zip]

Archive with 1 entries (1 files):
- ijms-3102949-supplementary.pdf
